# Supplementary material for: SARS-CoV-2 proteome microarray for global profiling of COVID-19 specific IgG and IgM responses
Source: Nat Commun. 2020 Jul 14;11:3581. doi: 10.1038/s41467-020-17488-8 (PMC7360742; doi:10.1038/s41467-020-17488-8)
Supplement: Supplementary file 4 — Supplementary Data 2 [file 41467_2020_17488_MOESM4_ESM.xlsx]

## Sheet: Table S2
Supplementary Data 2. Statistical analysis of the IgG antibodies response against the SARS-CoV-2 proteins.
ID	Name	p value*	Rank	q value (ajusted p value)#	Score (d）by SAM	Significant positive
22	N-protein_0.5_S	7.22357e-12	1	4.69532e-10	9.47363	Y
21	N-protein_0.25_S	3.1257e-11	2	1.01585e-09	8.88993	Y
19	N-protein_0.5_W	5.13565e-11	3	1.11272e-09	8.70027	Y
25	N-Cter_0.5_K	1.0393e-10	4	1.68886e-09	8.43737	Y
24	N-Cter_0.25_K	2.00782e-10	5	2.61017e-09	8.18625	Y
23	N-Cter_0.1_K	2.52033e-10	6	2.73036e-09	8.09959	Y
18	N-protein_0.25_W	5.0633e-10	7	4.70164e-09	7.83621	Y
16	N-protein_0.2_K	5.34806e-10	8	4.3453e-09	7.80845	Y
13	N-protein_0.1_T	1.18318e-09	9	8.54519e-09	7.52906	Y
15	N-protein_0.1_K	1.35837e-09	10	8.82943e-09	7.46889	Y
17	N-protein_0.1_W	1.50338e-09	11	8.88358e-09	7.43892	Y
20	N-protein_0.1_S	4.45115e-09	12	2.41104e-08	6.96184	Y
14	N-protein_0.05_K	4.83074e-09	13	2.41537e-08	7.02061	Y
33	E-protein_0.1_K	2.7404e-08	14	1.27233e-07	2.19122	Y
6	S1_0.25_B	6.42082e-08	15	2.78236e-07	6.15296	Y
7	S1_0.5_B	6.72346e-08	16	2.7314e-07	6.13924	Y
28	N-Nter_0.5_K	9.69137e-08	17	3.70552e-07	6.01291	Y
27	N-Nter_0.25_K	1.2512e-07	18	4.51822e-07	5.92937	Y
26	N-Nter_0.1_K	1.63411e-07	19	5.59038e-07	5.84119	Y
5	S1_0.1_B	1.6443e-07	20	5.34398e-07	5.81736	Y
1	S1_0.1_T	2.76466e-07	21	8.55728e-07	5.6011	Y
10	S-RBD_0.5_S	3.79371e-07	22	1.12087e-06	5.51924	Y
4	S1_0.5_S	5.48713e-07	23	1.55071e-06	5.44573	Y
3	S1_0.25_S	6.79855e-07	24	1.84127e-06	5.3793	Y
11	S2-1_0.05_T	7.22398e-07	25	1.87824e-06	5.0465	Y
8	S-RBD_0.5_Y	8.4173e-07	26	2.10433e-06	5.26529	Y
2	S1_0.1_S	8.64545e-07	27	2.08131e-06	5.30289	Y
12	S2-2_0.1_T	1.44865e-06	28	3.36295e-06	4.90246	Y
64	ORF7b_0.1_T	1.79239e-06	29	4.01743e-06	3.18696	Y
52	NSP14_0.05_K	0.000328795	30	0.00071239	2.05327	N
51	S1-4_0.2_K	0.000461978	31	0.000968663	3.31731	Y
34	E-protein_0.25_K	0.000508888	32	0.00103368	1.83342	N
32	E-protein_0.25_T	0.00060148	33	0.00118473	2.68774	Y
9	S-RBD_0.25_S	0.00104971	34	0.0020068	2.24699	Y
65	ORF9b_0.1_T	0.00224801	35	0.00417487	2.71483	Y
43	NSP5_0.5_T	0.00704258	36	0.0127158	2.41567	Y
53	NSP14_0.1_K	0.00910104	37	0.0159883	1.72625	N
42	NSP5_0.25_T	0.0132508	38	0.0226658	2.17525	N
41	NSP5_0.1_T	0.0260298	39	0.043383	1.88914	N
29	NSP2_0.05_K	0.0381449	40	0.0619854	1.32258	N
40	NSP4_0.1_T	0.0564892	41	0.089556	0.626069	N
36	NSP1_0.1_T	0.0611155	42	0.0945834	1.56805	N
37	NSP1_0.1_K	0.065378	43	0.0988272	1.56251	N
54	NSP14_0.25_K	0.0709039	44	0.104744	1.31466	N
39	NSP1_0.5_K	0.0743634	45	0.107414	1.48828	N
45	NSP8_0.1_K	0.077518	46	0.109536	1.47182	N
38	NSP1_0.25_K	0.0794645	47	0.109898	1.47433	N
35	E-protein_0.5_K	0.0894475	48	0.121127	1.18369	N
30	NSP2_0.1_K	0.163057	49	0.216299	1.03965	N
46	NSP8_0.25_K	0.177373	50	0.230584	1.12397	N
60	NSP16_0.1_K	0.188891	51	0.240743	-0.501032	N
47	NSP8_0.5_K	0.216689	52	0.270861	1.03388	N
31	NSP2_0.25_K	0.233866	53	0.286817	0.975731	N
59	NSP16_0.1_T	0.237612	54	0.286015	1.00696	N
50	NSP10_0.5_K	0.266993	55	0.315537	0.930273	N
49	NSP10_0.25_K	0.291923	56	0.338839	0.877318	N
56	NSP15_0.1_K	0.43396	57	0.494867	-0.758149	N
58	NSP15_0.5_K	0.529472	58	0.593374	-0.654515	N
57	NSP15_0.25_K	0.606984	59	0.668711	-0.519779	N
55	NSP15_0.1_T	0.64902	60	0.703105	0.291424	N
63	ORF6_0.1_T	0.661475	61	0.704851	0.261285	N
44	NSP8_0.25_T	0.667806	62	0.700119	-0.424756	N
62	NSP16_0.5_K	0.68322	63	0.704909	0.378183	N
48	NSP9_0.25_T	0.794222	64	0.806631	-0.279591	N
61	NSP16_0.25_K	0.880307	65	0.880307	0.140122	N
* calculated by the two-way t-test.
# correced by BH (Benjaminiand Hochberg) method.
